# Supplementary material for: MFS transporter from Botrytis cinerea provides tolerance to glucosinolate-breakdown products and is required for pathogenicity
Source: Nat Commun. 2019 Jun 28;10:2886. doi: 10.1038/s41467-019-10860-3 (PMC6599007; doi:10.1038/s41467-019-10860-3)
Supplement: Supplementary file 3 — Source Data [file 41467_2019_10860_MOESM3_ESM.xlsx]

## Sheet: Fig 1a
	24hr	colony diameter mm - pluge diameter 6mm										48hr
PDA	21	19	25	23	24	25	18	19			PDA	43	44	53	54	51	54	41	40
Methanol	21	19	24	24	23	23	18	17			Methanol	43	41	53	53	52	52	41	40
PITC 50	21	22	24	25							PITC 50	44	45	52	53
PITC 75	22	20	26	24							PITC 75	42	41	53	50
PITC 100	21	22	24	24							PITC 100	44	42	51	50
PITC 200	21	21	24	23	19	17					PITC 200	43	42	52	50	40	37
PITC 300	21	19	24	25	18	16					PITC 300	40	42	50	51	38	35
PITC 400	22	20	23	23	16	15					PITC 400	41	42	49	49	38	35
BITC 50	17	17	22	23							BITC 50	38	37	46	49
BITC 75	17	18	22	23	13	11					BITC 75	35	38	46	49	32	26
BITC 100	18	18	18	14							BITC 100	33	37	41	33
BITC 200	10	12	13	18	16	18	9	9			BITC 200	25	27	33	39	35	37	24	24
BITC 300	8	11	6	6	8	8	6	6			BITC 300	29	24	6	6	26	26	20	19
BITC 400	6	6	6	6	6	6	6	6			BITC 400	8	18	6	6	6	6	6	6
PhITC 50	21	21	24	24							PhITC 50	42	41	53	53
PhITC 75	20	18	15	20							PhITC 75	38	39	36	45
PhITC 100	17	20	16	16							PhITC 100	35	44	39	39
PhITC 200	17	20	18	18	21	22	15	16			PhITC 200	43	34	41	43	47	49	35	34
PhITC 300	11	17	15	15	18	17	12	14			PhITC 300	39	24	36	36	39	40	31	33
PhITC 400	11	12	6	14	12	11	8	10			PhITC 400	24	24	6	34	31	32	23	26

## Sheet: Fig 1b
Well	Sample Name	Target Name	Task	Reporter	Quencher	RQ	RQ Min	RQ Max	Cт	Cт Mean			Sample 1	PDA
A1	Sample 1	2-2	UNKNOWN	SYBR	None	1	0.911569	1.09701	30.8932	30.9337			Sample 2	PDA+Methanol
A2	Sample 1	2-2	UNKNOWN	SYBR	None	1	0.911569	1.09701	31.0898	30.9337			Sample 3	PDA+benzyl ITC 100uM
A3	Sample 1	2-2	UNKNOWN	SYBR	None	1	0.911569	1.09701	30.8179	30.9337			Sample 4	PDA+benzyl ITC 200uM
A4	Sample 1	20	UNKNOWN	SYBR	None				20.0821	20.0107			Sample 5	PDA+benzyl ITC 200uM
A5	Sample 1	20	UNKNOWN	SYBR	None				19.9718	20.0107			Sample 6	PDA+benzyl ITC 300uM
A6	Sample 1	20	UNKNOWN	SYBR	None				19.9783	20.0107			Sample 7	PDA+phenethyl ITC 100uM
A7	Sample 9	2-2	UNKNOWN	SYBR	None	1.54593	1.25084	1.91062	35.4788	35.1261			Sample 8	PDA+phenethyl ITC 200uM
A8	Sample 9	2-2	UNKNOWN	SYBR	None	1.54593	1.25084	1.91062	35.1019	35.1261			Sample 9	PDA+phenethyl ITC 200uM
A9	Sample 9	2-2	UNKNOWN	SYBR	None	1.54593	1.25084	1.91062	34.7976	35.1261			Sample 10	PDA+phenethyl ITC 300uM
A10	Sample 9	20	UNKNOWN	SYBR	None				24.7894	24.6927			Sample 11	PDA+phenethyl ITC 300uM
A11	Sample 9	20	UNKNOWN	SYBR	None				24.6752	24.6927			Sample 12	PDA+phenethyl ITC 400uM
A12	Sample 9	20	UNKNOWN	SYBR	None				24.6134	24.6927			Sample 13	PDA+phenethyl ITC 400uM
B1	Sample 2	2-2	UNKNOWN	SYBR	None	1.38392	1.22934	1.55793	28.6948	28.578			Sample 14	PDA+propyl ITC 200uM
B2	Sample 2	2-2	UNKNOWN	SYBR	None	1.38392	1.22934	1.55793	28.6137	28.578			Sample 15	PDA+propyl ITC 300uM
B3	Sample 2	2-2	UNKNOWN	SYBR	None	1.38392	1.22934	1.55793	28.4254	28.578			Sample 16	PDA+propyl ITC 400uM
B4	Sample 2	20	UNKNOWN	SYBR	None				18.4389	18.2859
B5	Sample 2	20	UNKNOWN	SYBR	None				18.2339	18.2859
B6	Sample 2	20	UNKNOWN	SYBR	None				18.1847	18.2859
B7	Sample 10	2-2	UNKNOWN	SYBR	None	10.0262	9.37559	10.722	26.4133	26.3762
B8	Sample 10	2-2	UNKNOWN	SYBR	None	10.0262	9.37559	10.722	26.4502	26.3762
B9	Sample 10	2-2	UNKNOWN	SYBR	None	10.0262	9.37559	10.722	26.2653	26.3762
B10	Sample 10	20	UNKNOWN	SYBR	None				19.3998	19.3397
B11	Sample 10	20	UNKNOWN	SYBR	None				19.3107	19.3397
B12	Sample 10	20	UNKNOWN	SYBR	None				19.3087	19.3397
C1	Sample 3	2-2	UNKNOWN	SYBR	None	10.5878	9.99837	11.212	25.3036	25.2692
C2	Sample 3	2-2	UNKNOWN	SYBR	None	10.5878	9.99837	11.212	25.2572	25.2692
C3	Sample 3	2-2	UNKNOWN	SYBR	None	10.5878	9.99837	11.212	25.2468	25.2692
C4	Sample 3	20	UNKNOWN	SYBR	None				18.4404	18.373
C5	Sample 3	20	UNKNOWN	SYBR	None				18.2756	18.373
C6	Sample 3	20	UNKNOWN	SYBR	None				18.4031	18.373
C7	Sample 11	2-2	UNKNOWN	SYBR	None	5.63012	4.89259	6.47882	29.9596	29.8408
C8	Sample 11	2-2	UNKNOWN	SYBR	None	5.63012	4.89259	6.47882	29.971	29.8408
C9	Sample 11	2-2	UNKNOWN	SYBR	None	5.63012	4.89259	6.47882	29.5916	29.8408
C10	Sample 11	20	UNKNOWN	SYBR	None				21.8139	21.7187
C11	Sample 11	20	UNKNOWN	SYBR	None				21.6415	21.7187
C12	Sample 11	20	UNKNOWN	SYBR	None				21.7009	21.7187
D1	Sample 4	2-2	UNKNOWN	SYBR	None	13.8945	13.4353	14.3694	25.517	25.4597
D2	Sample 4	2-2	UNKNOWN	SYBR	None	13.8945	13.4353	14.3694	25.4255	25.4597
D3	Sample 4	2-2	UNKNOWN	SYBR	None	13.8945	13.4353	14.3694	25.4367	25.4597
D4	Sample 4	20	UNKNOWN	SYBR	None				18.9725	18.9865
D5	Sample 4	20	UNKNOWN	SYBR	None				19.0147	18.9865
D6	Sample 4	20	UNKNOWN	SYBR	None				18.9723	18.9865
D7	Sample 12	2-2	UNKNOWN	SYBR	None	7.02031	6.7627	7.28773	27.009	26.9806
D8	Sample 12	2-2	UNKNOWN	SYBR	None	7.02031	6.7627	7.28773	26.9731	26.9806
D9	Sample 12	2-2	UNKNOWN	SYBR	None	7.02031	6.7627	7.28773	26.9595	26.9806
D10	Sample 12	20	UNKNOWN	SYBR	None				19.4023	19.348
D11	Sample 12	20	UNKNOWN	SYBR	None				19.3481	19.348
D12	Sample 12	20	UNKNOWN	SYBR	None				19.2938	19.348
E1	Sample 5	2-2	UNKNOWN	SYBR	None	20.2136	19.5447	20.9053	24.8564	24.8311
E2	Sample 5	2-2	UNKNOWN	SYBR	None	20.2136	19.5447	20.9053	24.8487	24.8311
E3	Sample 5	2-2	UNKNOWN	SYBR	None	20.2136	19.5447	20.9053	24.7881	24.8311
E4	Sample 5	20	UNKNOWN	SYBR	None				19.0296	18.9844
E5	Sample 5	20	UNKNOWN	SYBR	None				18.9697	18.9844
E6	Sample 5	20	UNKNOWN	SYBR	None				18.9539	18.9844
E7	Sample 13	2-2	UNKNOWN	SYBR	None	15.1133	14.4168	15.8435	24.7337	24.7041
E8	Sample 13	2-2	UNKNOWN	SYBR	None	15.1133	14.4168	15.8435	24.6624	24.7041
E9	Sample 13	2-2	UNKNOWN	SYBR	None	15.1133	14.4168	15.8435	24.7162	24.7041
E10	Sample 13	20	UNKNOWN	SYBR	None				18.4725	18.4012
E11	Sample 13	20	UNKNOWN	SYBR	None				18.3418	18.4012
E12	Sample 13	20	UNKNOWN	SYBR	None				18.3893	18.4012
F1	Sample 6	2-2	UNKNOWN	SYBR	None	35.5963	33.3017	38.0491	23.7213	23.7601
F2	Sample 6	2-2	UNKNOWN	SYBR	None	35.5963	33.3017	38.0491	23.8095	23.7601
F3	Sample 6	2-2	UNKNOWN	SYBR	None	35.5963	33.3017	38.0491	23.7494	23.7601
F4	Sample 6	20	UNKNOWN	SYBR	None				18.9674	18.8651
F5	Sample 6	20	UNKNOWN	SYBR	None				18.7747	18.8651
F6	Sample 6	20	UNKNOWN	SYBR	None				18.8532	18.8651
F7	Sample 14	2-2	UNKNOWN	SYBR	None	0.884596	0.719748	1.0872	33.6716	33.6192
F8	Sample 14	2-2	UNKNOWN	SYBR	None	0.884596	0.719748	1.0872	33.9252	33.6192
F9	Sample 14	2-2	UNKNOWN	SYBR	None	0.884596	0.719748	1.0872	33.261	33.6192
F10	Sample 14	20	UNKNOWN	SYBR	None				22.2934	22.3712
F11	Sample 14	20	UNKNOWN	SYBR	None				22.446	22.3712
F12	Sample 14	20	UNKNOWN	SYBR	None				22.374	22.3712
G1	Sample 7	2-2	UNKNOWN	SYBR	None	5.8248	5.50346	6.16491	28.3366	28.3385
G2	Sample 7	2-2	UNKNOWN	SYBR	None	5.8248	5.50346	6.16491	28.2946	28.3385
G3	Sample 7	2-2	UNKNOWN	SYBR	None	5.8248	5.50346	6.16491	28.3842	28.3385
G4	Sample 7	20	UNKNOWN	SYBR	None				20.4351	20.3433
G5	Sample 7	20	UNKNOWN	SYBR	None				20.2945	20.3433
G6	Sample 7	20	UNKNOWN	SYBR	None				20.3004	20.3433
G7	Sample 15	2-2	UNKNOWN	SYBR	None	1.55005	1.44183	1.66639	30.153	30.0361
G8	Sample 15	2-2	UNKNOWN	SYBR	None	1.55005	1.44183	1.66639	30.0288	30.0361
G9	Sample 15	2-2	UNKNOWN	SYBR	None	1.55005	1.44183	1.66639	29.9266	30.0361
G10	Sample 15	20	UNKNOWN	SYBR	None				19.896	19.8536
G11	Sample 15	20	UNKNOWN	SYBR	None				19.8483	19.8536
G12	Sample 15	20	UNKNOWN	SYBR	None				19.8165	19.8536
H1	Sample 8	2-2	UNKNOWN	SYBR	None	1.07512	0.994746	1.162	35.9849	35.8522
H2	Sample 8	2-2	UNKNOWN	SYBR	None	1.07512	0.994746	1.162	35.7663	35.8522
H3	Sample 8	2-2	UNKNOWN	SYBR	None	1.07512	0.994746	1.162	35.8055	35.8522
H4	Sample 8	20	UNKNOWN	SYBR	None				24.7898	24.8061
H5	Sample 8	20	UNKNOWN	SYBR	None				24.8669	24.8061
H6	Sample 8	20	UNKNOWN	SYBR	None				24.7616	24.8061
H7	Sample 16	2-2	UNKNOWN	SYBR	None	1.07984	0.868722	1.34227	32.3905	32.3459
H8	Sample 16	2-2	UNKNOWN	SYBR	None	1.07984	0.868722	1.34227	31.9628	32.3459
H9	Sample 16	2-2	UNKNOWN	SYBR	None	1.07984	0.868722	1.34227	32.6844	32.3459
H10	Sample 16	20	UNKNOWN	SYBR	None				21.4655	21.4767
H11	Sample 16	20	UNKNOWN	SYBR	None				21.4628	21.4767
H12	Sample 16	20	UNKNOWN	SYBR	None				21.5017	21.4767

## Sheet: Fig 2a
	target	Ct
B05	mfs	29.167
B05	mfs	28.542
B05	mfs	29.556
B05 BITC	mfs	29.982
B05 BITC	mfs	29.338
B05 BITC	mfs	29.85
DBcMFSG-1	mfs	39
DBcMFSG-1	mfs	38.97
DBcMFSG-1	mfs	38.7
DBcMFSG-2	mfs	39.1
DBcMFSG-2	mfs	38.84
DBcMFSG-2	mfs	38.6
comp1	mfs	36.959
comp1	mfs	33.684
comp1	mfs	33.935
comp2	mfs	29.791
comp2	mfs	31.75
comp2	mfs	33.82
B05	actin	20.1
B05	actin	20.205
B05	actin	20.125
B05 BITC	actin	24.745
B05 BITC	actin	24.875
B05 BITC	actin	24.891
DBcMFSG-1	actin	20.1
DBcMFSG-1	actin	20.205
DBcMFSG-1	actin	20.125
DBcMFSG-2	actin	20.5
DBcMFSG-2	actin	20.1
DBcMFSG-2	actin	20.25
comp1	actin	28.423
comp1	actin	28.572
comp1	actin	28.414
comp2	actin	27.752
comp2	actin	27.916
comp2	actin	27.999

## Sheet: Fig 2b
BITC concentration	0	75	100	150	200
B05	14.4	14.04	13.32	12.42	11.34
	14.4	13.86	13.14	12.6	11.7
	14.4	13.96	13.34	12.78	11.64
dmfsG-1	14.4	10	8.1	7.3	6
	14.4	10.2	8	7.1	6.3
	14.4	10.0199	8.0199	7.21998	6.19992
dmfsG-2	14.4	6.1	5.8	5.8	5
	14.4	6.2	5.7	5.6	5.2
	14.4	6.18	5.78	5.42	5.14
Comp1	14.4	14.2	13.32	12.7	11
	14.4	13.9	13.3	12.5	11.3
	14.4	13.96	13.34	12.62	11.18
Comp2	14.4	13.8	12.1	11.5	10.8
	14.4	13.7	12	11.3	11
	14.4	13.77	11.98	11.43	10.998

## Sheet: Fig 3a
		Delta mfsG
		WT

## Sheet: Fig3b
	Area	Mean	StdDev	Min	Max	IntDen	RawIntDen
1	197.429	1729.2	392.058	381	2070	341393	594844	mfs
2	197.429	1643.19	483.282	220	2008	324413	565257
3	197.429	1586.11	483.699	216	1974	313143	545621
4	197.429	1219.51	404.783	233	1843	240767	419512
5	197.429	1408.08	385.526	293	1841	277996	484381
6	195.707	1173.9	428.971	235	1669	229741	400301
7	195.707	1325.08	515.873	229	1814	259327	451852
8	195.707	1656.99	108.56	1232	1874	324285	565034
9	195.707	1552.97	284.826	497	1820	303927	529562
10	195.707	1722.77	338.365	448	2044	337158	587464
11	195.707	216.918	25.837	153	299	42452.4	73969	bg
12	195.707	199.138	21.987	149	268	38972.7	67906
13	195.707	285.387	34.096	210	383	55852.3	97317
14	195.707	262.223	22.124	202	323	51318.9	89418
15	195.707	245.572	21.667	189	319	48060.1	83740
16	173.324	925.414	323.645	251	1292	160397	279475	wt
17	173.324	970.675	324.565	267	1303	168242	293144
18	173.324	844.073	297.977	256	1244	146298	254910
19	173.324	613.036	212.144	244	965	106254	185137
20	203.168	553.599	133.209	260	885	112474	195974
21	180.785	496.629	106.606	276	731	89783.1	156438
22	180.785	430.762	72.015	255	675	77875.3	135690
23	180.785	459.514	92.607	252	751	83073.3	144747
24	180.785	446.289	65.515	289	678	80682.4	140581
25	180.785	456.406	73.969	286	654	82511.5	143768
26	180.785	336.029	25.656	277	413	60749	105849	bg
27	180.785	323.222	26.107	241	406	58433.8	101815
28	180.785	305.943	24.978	238	388	55309.9	96372
29	180.785	257.124	22.887	199	329	46484.2	80994
30	200.298	253.587	23.911	193	319	50793.2	88502
	bg- backgrown

## Sheet: Fig 4a
Experiment Run End Time	Not Started		target	20=actin
Instrument Type	steponeplus			2-2=mfs
Passive Reference	ROX
Well	Sample Name	Target Name	Task	Reporter	Quencher	RQ	RQ Min	RQ Max	Cт
A1	Col 1	20	UNKNOWN	SYBR	None				20.8356
A2
A3	IQD1	20	UNKNOWN	SYBR	None				21.4805
A4	tgg 1	20	UNKNOWN	SYBR	None				21.4164
A5	cyp 1	20	UNKNOWN	SYBR	None				18.0389
A6
B1	Col 1	20	UNKNOWN	SYBR	None				20.7151
B2
B3	IQD 1	20	UNKNOWN	SYBR	None				21.4588
B4	tgg 1	20	UNKNOWN	SYBR	None				21.406
B5	cyp 1	20	UNKNOWN	SYBR	None				17.9377
B6
C1	Col 1	20	UNKNOWN	SYBR	None				20.7146
C2
C3	IQD 1	20	UNKNOWN	SYBR	None				21.423
C4	tgg 1	20	UNKNOWN	SYBR	None				21.298
C5	cyp 1	20	UNKNOWN	SYBR	None				17.9089
C6
E1	Col 1	2-2	UNKNOWN	SYBR	None	1	0.947508	1.0554	27.3018
E2
E3	IQD 1	2-2	UNKNOWN	SYBR	None	1.88361	1.84714	1.92081	26.9276
E4	tgg 1	2-2	UNKNOWN	SYBR	None	0.0548525	0.0519953	0.0578668	32.784
E5	cyp 1	2-2	UNKNOWN	SYBR	None	0.569132	0.532464	0.608325	25.3405
E6
F1	Col 1	2-2	UNKNOWN	SYBR	None	1	0.947508	1.0554	27.2026
F2
F3	IQD 1	2-2	UNKNOWN	SYBR	None	1.88361	1.84714	1.92081	26.9234
F4	tgg 1	2-2	UNKNOWN	SYBR	None	0.0548525	0.0519953	0.0578668	32.7034
F5	cyp 1	2-2	UNKNOWN	SYBR	None	0.569132	0.532464	0.608325	25.2332
F6
G1	Col 1	2-2	UNKNOWN	SYBR	None	1	0.947508	1.0554	27.2227
G2
G3	IQD 1	2-2	UNKNOWN	SYBR	None	1.88361	1.84714	1.92081	26.9054
G5	cyp 1	2-2	UNKNOWN	SYBR	None	0.569132	0.532464	0.608325	25.1725
G6	tgg1	2-2	UNKNOWN	SYBR	None	1.60691	1.52714	1.69086	25.4661
Analysis Type	Singleplex
Endogenous Control	20
RQ Min/Max Standard Deviations	1
Reference Sample	Col 1

## Sheet: Fig 4b
B05.10	Lesion size mm
Col-0	31.95	25.39	32.72	16.51	29.94	19.43	28.69	19.31	17.83	10.84	19.79	16.01	29.66	11.95	16.66	5.67	24.24	23.74	12.85				area in pixels
tgg1/2	34.78	8.87	44.79	22.76	22.58	24.17	19.82	29.29	16.55	31.77	27.87	18.53	16.19	27.4	18.04	16.45	23.52	18.14	13.61	22.38			1 pixel=1.8 mm
H30	5.02	19.49	4.52	3.33	7.05	5.44	5.11	3.77	2.68	4.72	6.64	5.32	5.32	6.96	6.25	12.27	4.97	4.98	13.17	9.66
Cyp79B2/B3	80.74	110.53	83.21	92.33	142.04	76.11	112.38	104.02	116.85	110.85	107.43	123.12	95.39	120.7	100.56	114.61	100.85	98.42	115.65	96.46
dmfsG-1
Col-0	2.94	2	1.3	1.79	2.26	2.6	1.58	1.04	1.78	1.37	1.68	1.8	2.43	0.99	1.11	1.12	1.05	0.97	1.62
tgg1/2	2.33	2.33	2.57	2.06	2.73	1.18	1.87	1.74	1.84	2.02	1.23	1.13	0.5	1.3	1.79	0.93	1.19	1.12	0.55
H30	1.74	1.78	2.22	1.86	1.74	1.5	1.01	1.83	2.22	1.78	0.88	1.88	0.98	1.79	1.12	1.21	0.75	0.76	1.74	1.03
Cyp79B2/B3	92.16	104.53	118.95	113.25	130.57	159.23	143.19	139.87	137.39	153.2	119.44	102.13	102.43	98.15	86.58	123	140.63	126.39	140.98	135.52
dmfsG-2
Col-0	1.42	1.18	0.9	1.03	1.18	1.5	1.76	1.56	4.19	0.91	2.86	1.38	1.58	1.64	1.05	0.66	2.48	1.89	2.92	1.85
tgg1/2	2.86	2.62	2.91	3.51	2.08	2.97	2.19	3.18	2.33	2.57	2.79	2.6	2.65	2.42	1.81	2.38	2.89	2.45	3.8	2.43
H30	2.7	3.55	2.21	2.46	1.54	1.36	1.16	2.63	1.73	1.87	1.69	0.89	3.15	2.89	2.11	4.55	4.43	2.88	3.43	4
Cyp79B2/B3	101.91	87.14	95	66.19	96.45	115.62	96.91	130.11	98.47	89.24	94.34	76.27	96.26	108.95	97.15	114.15	104.61	114.36	98.05	139.71
Comp1
Col-0	4.5	19.4	19.39	7.06	14.53	26.9	24.58	18.14	28.52	15.6	21.91	20.42	77.14	12.61	18.55	15.26	13.58	23.26
tgg1/2	17.06	15.1	16.74	22.29	46.24	16.1	22.12	16.5	12.41	45.34	19.69	23.21	20.41	23.03	17.24	6.7	28.72	22.91	17.94	18.19
H30	8.52	13.17	8.81	10.29	33.33	13.56	7.66	15.1	14.13	19.69	47.93	23.62	43.91	15.52	17.19	5.33	17.46
Cyp79B2/B3	110.85	83.21	95.19	76.11	121	104.02	100.53	100.46	80.74	100.85	114.61	90.03	122.04	114.45	96.46	97.42	112.08	114.55	107.23	120.7
Comp2
Col-0	11.26	12.9	58.65	12.92	28.13	19.59	25.51	28.74	30.21	17.94	17.16	18.38	25.16	16.43	20.52	17.42	20.01	20.3	13.83	17.34
tgg1/2	31.39	8.33	23.92	23.16	37.18	22.29	62.89	23.62	37.17	18.81	54.53	48.83	14.95	4.58	37.28	14.44	12.78	28.83	16.9	24.97
H30	87.7	5.03	7.42	4.69	11.07	31.12	3.97	67.11	21.61	3.1	3.01	47.57	6.08	13.86	19.04	19.4	1.6	16.27	17.17	27.97
Cyp79B2/B3	92.16	102.53	108.95	103.25	90.57	98.23	100.19	109.87	107.39	103.2	107.44	102.13	102.43	98.15	86.58	120	100	80	97.98	98
		dmfsG				Bo5.10
Col-Ara

## Sheet: Fig 5
	WT B05					delta mfsG					Comp
Col-0					Col-0					Col-0
ng/ 150 spores	3	3	0		ng/150 s	3	4	4		ng/150s	3	4
Double germ tube	21	23	39		Double germ tube	5	2	4		Double germ tube	26	37
tgg1/2					tgg1/2					tgg1/2
ng/150 spores	2	5	6		ng/150s	0	3	2		ng/150s	0	3
Double germ tube	38	44	43		Double germ tube	6	11	10		Double germ tube	32	41
IQD1-OE					IQD1-OE					IQD1-OE
ng/150 spores	5	4	3		ng/150s	4	5	3		ng/150s	4	5
Double germ tube	26	23	25		Double germ tube	7	9	4		Double germ tube	18	12
Cyp 79b2/b3					Cyp 79b2/b3					CYP79b2/b3
ng/ 20 spores	0	1	0		ng/ 20 spores	2	0	1		ng/150s	4	5
Double germ tube	7	5	7		Double germ tube	4	5	4		Double germ tube	40	43
ng=not germinate
s=spores

## Sheet: Fig 6a
CFU		Exp 1	Exp 2		Exp 3
		#/mL	#/mL	#/mL	#/mL	#/mL
time (h)		24	0	24	0	24
WT BY4742		90300000	193333	7.45667e+07	120000	1.03667e+08
WT +BITC (15)		24500000	193333	2.42667e+06	120000	1200000
W::BcmfsG +BITC (15)		83500000	120000	32700000	106667	14400000
#ml= per ml
OD
	Exp 1		Exp 2		Exp 3
time (h)	0	24	0	24	0	24
WT- BY4742	0.0857333	0.672989	0.0863917	0.588054	0.085875	0.431486
WT+BITC (15)	0.0870667	0.126128	0.087025	0.181137	0.0858278	0.140147
WT::BcmfsG +BITC (15)	0.0852653	0.340771	0.0852042	0.51641	0.0868042	0.24846

[truncated: 8 more sheets: Fig 6b, Fig 6c, supplamentary Fig2, Supplamentary Fig 3, Supplamentary Fig 4, Supplamentary Fig 7, Supplamentary Fig 8, Supplamentary Fig 9]
